# Supplementary material for: Beyond Sensory Properties: Molecular Interactions of Antioxidant Flavour-Active Polyphenols Across the Food-Oral-Gut Axis
Source: Antioxidants (Basel). 2026 Mar 21;15(3):397. doi: 10.3390/antiox15030397 (PMC13023888; doi:10.3390/antiox15030397)
Supplement: Supplementary file 1 [file antioxidants-15-00397-s001.zip]

Archive with 1 entries (1 files):
- antioxidants-4198388-supplementary.pdf
